# Supplementary material for: Data for oropharyngeal leak pressure, peak inspiratory pressure, and gastric tube insertion success rate of supraglottic airway devices in laparoscopic surgeries (A network meta-analysis dataset)
Source: Data Brief. 2019 Nov 21;28:104852. doi: 10.1016/j.dib.2019.104852 (PMC6909156; doi:10.1016/j.dib.2019.104852)
Supplement: Multimedia component 1 [file mmc1.xlsx]

## Sheet: Contents
Contents
Abbreviations
Table 1	Oropharyngeal leak pressure before pneumoperitoneum
Table 2	Oropharyngeal leak pressure after pneumoperitoneum
Table 3	Peak inspiratory pressure before pneumoperitoneum
Table 4	Peak inspiratory pressure after pneumoperitoneum
Table 5	Gastric tube insertion success rate
References

## Sheet: Abbreviations
Abbreviations
SAD	Supraglottic airway device
SLIPA	Streamlined Liner of the Pharynx Airway
LMA-P	Laryngeal mask airway ProSeal
LMA-S	Laryngeal mask airway Supreme
LMA-C	Laryngeal mask airway Classic
CobraPLA	Cobra Perilaryngeal Airway
LTS	Laryngeal tube suction
Ambu	Ambu AuraGain

## Sheet: Table 1
Oropharyngeal leak pressure before pneumoperitoneum				(cmH2O)
Study	SAD	Mean	SD	Number of patients		Study	SAD	Median	P25	P75	Number of patients
Abdellatif AA, 2011 [1]	SLIPA	27.1	2.9	58		Lopez AM, 2016 [11]	Ambu	34	31	38	31
	LMA-P	28.2	3.7	59			LMA-S	28	24	32	29
Anand LK, 2015 [2]	LMA-S	26.5	5.5	40
	LMA-P	29.3	5.8	40
Belena JM, 2013 [3]	LMA-S	27	4	60		Extracted data from figure
	LMA-P	31	6	60
Belena JM, 2015 [4]	i-gel	28.2	3.9	69
	LMA-S	27.5	4	71
Esa K, 2011 [5]	LTS	33.6	3.6	27
	LMA-P	35.7	5.1	27
Galvin EM, 2007 [6]	LMA-C	20.3	4.9	20
	CobraPLA	25.5	7.9	20
Hosten T, 2012 [7]	LMA-P	27	4.7	29
	LMA-S	27.8	2.9	30
Jeon WJ, 2012 [8]	LMA-P	25.9	5.2	15
	i-gel	24.3	3.4	15
Lan S, 2017 [9]	LMA-P	29	3.4	92
	LMA-S	26.1	3.3	92
Lee AK, 2009 [10]	LMA-S	27.9	4.7	35
	LMA-P	31.7	6.3	35
Lu PP, 2002 [12]	LMA-C	19	4	40
	LMA-P	29	6	40
Miller DM, 2006 [13]	SLIPA	30	5.2	50
	LMA-P	31	4.6	50
Mishra SK, 2015 [14]	i-gel	24	2	30
	LMA-P	29	2	30
Mukadder S, 2015 [15]	LMA-P	23.9	2.1	35
	LMA-S	24.9	2.9	35
	i-gel	21	3.6	35
Park SY, 2015 [17]	i-gel	29	5	47
	LMA-S	27.5	5	46
Roth H, 2005 [18]	LTS	45.6	6.7	25
	LMA-P	45.4	4.9	25
Sharma B, 2010 [19]	LMA-P	38.93	3.18	30
	i-gel	35.63	4.84	30
Shi YB, 2013 [20]	LMA-S	25	5	30
	LMA-P	32	5	30
	i-gel	30	6	30
Singh K, 2017 [21]	LMA-P	27.17	16.91	30
	Ambu	28.77	4.82	30
Suhitharan T, 2013 [23]	i-gel	24.4	4.3	35
	LMA-S	25.9	4.2	35
Teoh WH, 2010 [24]	i-gel	25	5.7	50
	LMA-S	26.4	5.1	50
Woo YC, 2010 [25]	SLIPA	27.3	5.6	49
	LMA-P	24.7	7.8	51

## Sheet: Table 2
Oropharyngeal leak pressure after pneumoperitoneum				(cmH2O)
Study	SAD	Mean	SD	Number of patients		Study	SAD	Median	P25	P75	Number of patients
Anand LK, 2015 [2]	LMA-S	29.1	5.2	40		Lopez AM, 2016 [11]	Ambu	38	33	40	31
	LMA-P	31.3	6.1	40			LMA-S	30	26	32	29
Galvin EM, 2007 [6]	LMA-C	22.8	6.1	20
	CobraPLA	28.1	8.5	20
Hosten T, 2012 [7]	LMA-P	26.3	5.3	29		Extracted data from figure
	LMA-S	27.6	4.9	30
Jeon WJ, 2012 [8]	LMA-P	28.3	5.9	15
	i-gel	28.5	5.4	15
Lan S, 2017 [9]	LMA-P	25.3	3.8	92
	LMA-S	24	3.5	92
Mishra SK, 2015 [14]	i-gel	27	1.5	30
	LMA-P	34	2	30
Mukadder S, 2015 [15]	LMA-P	25	2.3	35
	LMA-S	25	1.9	35
	i-gel	28.3	2.4	35
Park SY, 2015 [17]	i-gel	31	5	47
	LMA-S	29	5	46

## Sheet: Table 3
Peak inspiratory pressure before pneumoperitoneum				(cmH2O)
Study	SAD	Mean	SD	Number of patients		Study	SAD	Median	P25	P75	Number of patients
Abdellatif AA, 2011 [1]	SLIPA	13.9	3	58		Lopez AM, 2016 [11]	Ambu	15	14	17	31
	LMA-P	15.2	4.1	59			LMA-S	14	13	15	29
Anand LK, 2015 [2]	LMA-S	18.5	4.2	40		Jeon WJ, 2012 [8]	LMA-P	15	13	17	15
	LMA-P	18.7	5.5	40			i-gel	13	12	14.8	15
Belena JM, 2013 [3]	LMA-S	18	4	60
	LMA-P	19	3	60
Belena JM, 2015 [4]	i-gel	18	3	69		Extracted data from figure
	LMA-S	18.9	3.4	71
Esa K, 2011 [5]	LTS	12.1	2.2	27
	LMA-P	12.4	2.5	27
Lan S, 2017 [9]	LMA-P	21.8	2.5	92
	LMA-S	22.3	2.2	92
Lee AK, 2009 [10]	LMA-S	19	4	35
	LMA-P	19	4	35
Lu PP, 2002 [12]	LMA-C	17	3	40
	LMA-P	18	3	40
Miller DM, 2006 [13]	SLIPA	16.1	3	50
	LMA-P	15.6	2.6	50
Mishra SK, 2015 [14]	i-gel	15	1.5	30
	LMA-P	15	1.5	30
Mukadder S, 2015 [15]	LMA-P	18.7	0.8	35
	LMA-S	18.9	0.7	35
	i-gel	18.7	0.7	35
Park SY, 2015 [17]	i-gel	13	3.5	47
	LMA-S	13.5	3	46
Roth H, 2005 [18]	LTS	17.6	3.9	25
	LMA-P	18.4	3.9	25
Sharma B, 2010 [19]	LMA-P	16.1	3.73	30
	i-gel	15.66	3.82	30
Shi YB, 2013 [20]	LMA-S	13	3	30
	LMA-P	13	2	30
	i-gel	15	2	30
Singh K, 2017 [21]	LMA-P	14.53	2.9	30
	Ambu	14.63	2.8	30
Teoh WH, 2010 [24]	i-gel	15.8	3.5	50
	LMA-S	16.5	4.1	50
Woo YC, 2010 [25]	SLIPA	14.5	4.5	49
	LMA-P	14.5	4.2	51
Xu J, 2010 [26]	SLIPA	12.3	2.2	30
	LMA-C	13.9	3.1	30

## Sheet: Table 4
Peak inspiratory pressure after pneumoperitoneum				(cmH2O)
Study	SAD	Mean	SD	Number of patients		Study	SAD	Median	P25	P75	Number of patients
Abdellatif AA, 2011 [1]	SLIPA	25.4	5.1	58		Lopez AM, 2016 [11]	Ambu	21	19	22	31
	LMA-P	24.3	3.7	59			LMA-S	20	19	23	29
Anand LK, 2015 [2]	LMA-S	23.4	3.5	40		Jeon WJ, 2012 [8]	LMA-P	25	22.3	27	15
	LMA-P	24.1	4.8	40			i-gel	24	20	27.8	15
Belena JM, 2013 [3]	LMA-S	24	4	60
	LMA-P	26	5	60
Belena JM, 2015 [4]	i-gel	25.2	3.3	69		Extracted data from figure
	LMA-S	24.6	3.7	71
Esa K, 2011 [5]	LTS	20.6	2.5	27
	LMA-P	22	3.6	27
Lan S, 2017 [9]	LMA-P	14.9	2.2	92
	LMA-S	14.9	2.3	92
Lee AK, 2009 [10]	LMA-S	24	3	35
	LMA-P	24	3	35
Lu PP, 2002 [12]	LMA-C	22	3	40
	LMA-P	24	4	40
Miller DM, 2006 [13]	SLIPA	22.6	3.1	50
	LMA-P	21.3	3.7	50
Mishra SK, 2015 [14]	i-gel	22	0.2	30
	LMA-P	22	0.35	30
Mukadder S, 2015 [15]	LMA-P	21.7	0.9	35
	LMA-S	21.3	1.1	35
	i-gel	21.37	1.1	35
Park SY, 2015 [17]	i-gel	19.5	4	47
	LMA-S	20	4	46
Roth H, 2005 [18]	LTS	22.3	5	25
	LMA-P	22	3.9	25
Sharma B, 2010 [19]	LMA-P	17.63	4.59	30
	i-gel	18.56	4.91	30
Shi YB, 2013 [20]	LMA-S	20	4	30
	LMA-P	20	4	30
	i-gel	24	3	30
Singh K, 2017 [21]	LMA-P	20.83	2.9	30
	Ambu	20.93	3.1	30
Suhitharan T, 2013 [23]	i-gel	22.8	4.4	35
	LMA-S	23.3	6.3	35
Teoh WH, 2010 [24]	i-gel	22.4	4.7	50
	LMA-S	23.8	5	50
Woo YC, 2010 [25]	SLIPA	19.1	4.3	49
	LMA-P	18.8	4.2	51
Xu J, 2010 [26]	SLIPA	15.5	2.9	30
	LMA-C	18.5	3.3	30

## Sheet: Table 5
Gastri tube insertion success rate
Study	SAD	Number of success	Number of total patients
Anand LK, 2016 [2]	LMA-S	40	40
	LMA-P	40	40
Belena JM, 2013 [3]	LMA-S	55	60
	LMA-P	51	60
Belena JM, 2015 [4]	i-gel	69	69
	LMA-S	71	71
Hosten T, 2012 [7]	LMA-P	29	29
	LMA-S	30	30
Lee AK, 2009 [10]	LMA-S	35	35
	LMA-P	35	35
Lopez AM, 2016 [11]	Ambu	31	31
	LMA-S	29	29
Mishra SK, 2015 [14]	i-gel	30	30
	LMA-P	30	30
Mukadder S, 2015 [15]	LMA-P	35	35
	LMA-S	35	35
	i-gel	35	35
Natalini G, 2003 [16]	LMA-C	30	30
	LMA-P	29	30
Park SY, 2015 [17]	i-gel	47	47
	LMA-S	46	46
Roth H, 2005 [18]	LTS	25	25
	LMA-P	25	25
Sharma B, 2010 [19]	LMA-P	30	30
	i-gel	30	30
Shi YB, 2013 [20]	LMA-S	30	30
	LMA-P	30	30
	i-gel	30	30
Singh K, 2017 [21]	LMA-P	30	30
	Ambu	30	30
Srivastava A, 2013 [22]	i-gel	44	50
	LMA-S	50	50
Suhitharan T, 2013 [23]	i-gel	27	35
	LMA-S	35	35
Teoh WH, 2010 [24]	i-gel	39	50
	LMA-S	50	50

## Sheet: References
References
[1]	A.A. Abdellatif, M.A. Ali, Comparison of streamlined liner of the pharynx airway (SLIPA) with the laryngeal mask airway Proseal for lower abdominal laparoscopic surgeries in paralyzed, anesthetized patients., Saudi J. Anaesth. 5 (2011) 270–276. doi:10.4103/1658-354X.84100.
[2]	L.K. Anand, N. Goel, M. Singh, D. Kapoor, Comparison of the Supreme and the ProSeal laryngeal mask airway in patients undergoing laparoscopic cholecystectomy: A randomized controlled trial., Acta Anaesthesiol. Taiwan. 54 (2016) 44–50. doi:10.1016/j.aat.2016.03.001.
[3]	J.M. Belena, M. Nunez, D. Anta, M. Carnero, J.L. Gracia, J.L. Ayala, R. Alvarez, J. Yuste, Comparison of Laryngeal Mask Airway Supreme and Laryngeal Mask Airway Proseal with respect to oropharyngeal leak pressure during laparoscopic cholecystectomy: a randomised controlled trial., Eur. J. Anaesthesiol. 30 (2013) 119–123. doi:10.1097/EJA.0b013e32835aba6a.
[4]	J.M. Belena, M. Nunez, A. Vidal, C. Gasco, A. Alcojor, P. Lee, J.L. Perez, Randomized comparison of the i-gel(TM) with the LMA Supreme (TM) in anesthetized adult patients., Anaesthesist. 64 (2015) 271–276. doi:10.1007/s00101-015-0020-z.
[5]	K. Esa, I. Azarinah, M. Muhammad, M.A. Helmi, M.Z. Jaafar, A comparison between Laryngeal Tube Suction II Airway and Proseal Laryngeal Mask Airway in laparascopic surgery., Med. J. Malaysia. 66 (2011) 182–186.
[6]	E.M. Galvin, M. van Doorn, J. Blazquez, J.F. Ubben, F.J. Zijlstra, J. Klein, S.J.C. Verbrugge, A randomized prospective study comparing the Cobra Perilaryngeal Airway and Laryngeal Mask Airway-Classic during controlled ventilation for gynecological laparoscopy., Anesth. Analg. 104 (2007) 102–105. doi:10.1213/01.ane.0000246812.21391.d1.
[7]	T. Hosten, T.S. Yildiz, A. Kus, M. Solak, K. Toker, Comparison of Supreme Laryngeal Mask Airway and ProSeal Laryngeal Mask Airway during Cholecystectomy., Balkan Med. J. 29 (2012) 314–319. doi:10.5152/balkanmedj.2012.001.
[8]	W.J. Jeon, S.Y. Cho, S.J. Baek, K.H. Kim, Comparison of the Proseal LMA and intersurgical I-gel during gynecological laparoscopy., Korean J. Anesthesiol. 63 (2012) 510–514. doi:10.4097/kjae.2012.63.6.510.
[9]	S. Lan, Y. Zhou, J.T. Li, Z.Z. Zhao, Y. Liu, Influence of lateral position and pneumoperitoneum on oropharyngeal leak pressure with two types of laryngeal mask airways., Acta Anaesthesiol. Scand. 61 (2017) 1114–1121. doi:10.1111/aas.12943.
[10]	A.K.Y. Lee, J.B.L. Tey, Y. Lim, A.T.H. Sia, Comparison of the single-use LMA supreme with the reusable ProSeal LMA for anaesthesia in gynaecological laparoscopic surgery., Anaesth. Intensive Care. 37 (2009) 815–819. doi:10.1177/0310057X0903700537.
[11]	A.M. Lopez, M. Agusti, P. Gambus, M. Pons, T. Anglada, R. Valero, A randomized comparison of the Ambu AuraGain versus the LMA supreme in patients undergoing gynaecologic laparoscopic surgery., J. Clin. Monit. Comput. 31 (2017) 1255–1262. doi:10.1007/s10877-016-9963-0.
[12]	P.P. Lu, J. Brimacombe, C. Yang, M. Shyr, ProSeal versus the Classic laryngeal mask airway for positive pressure ventilation during laparoscopic cholecystectomy., Br. J. Anaesth. 88 (2002) 824–827. doi:10.1093/bja/88.6.824.
[13]	D.M. Miller, L. Camporota, Advantages of ProSeal and SLIPA airways over tracheal tubes for gynecological laparoscopies., Can. J. Anaesth. 53 (2006) 188–193. doi:10.1007/BF03021826.
[14]	S.K. Mishra, B. Sivaraman, H. Balachander, M. Naggappa, S. Parida, R.R. Bhat, K. Yuvaraj, Effect of pneumoperitoneum and Trendelenberg position on oropharyngeal sealing pressure of I-gel and ProSeal LMA in laparoscopic gynecological surgery: A randomized controlled trial., Anesth. Essays Res. 9 (2015) 353–358. doi:10.4103/0259-1162.159771.
[15]	S. Mukadder, B. Zekine, K.G. Erdogan, O. Ulku, U. Muharrem, Y. Saim, D. Mahmut, Comparison of the proseal, supreme, and i-gel SAD in gynecological laparoscopic surgeries., ScientificWorldJournal. 2015 (2015) 634320. doi:10.1155/2015/634320.
[16]	G. Natalini, G. Lanza, A. Rosano, P. Dell’Agnolo, A. Bernardini, Standard Laryngeal Mask Airway and LMA-ProSeal during laparoscopic surgery., J. Clin. Anesth. 15 (2003) 428–432.
[17]	S.Y. Park, J.C. Rim, H. Kim, J.H. Lee, C.J. Chung, Comparison of i-gel(R) and LMA Supreme(R) during laparoscopic cholecystectomy., Korean J. Anesthesiol. 68 (2015) 455–461. doi:10.4097/kjae.2015.68.5.455.
[18]	H. Roth, H. V Genzwuerker, A. Rothhaas, T. Finteis, J. Schmeck, The ProSeal laryngeal mask airway and the laryngeal tube Suction for ventilation in gynaecological patients undergoing laparoscopic surgery., Eur. J. Anaesthesiol. 22 (2005) 117–122.
[19]	B. Sharma, R. Sehgal, C. Sahai, J. Sood, PLMA vs. I-gel: A Comparative Evaluation of Respiratory Mechanics in Laparoscopic Cholecystectomy., J. Anaesthesiol. Clin. Pharmacol. 26 (2010) 451–457.
[20]	Y. Shi, M. Zuo, X. Du, Z. Yu, Comparison of the efficacy of different types of laryngeal mask airways in patients undergoing laparoscopic gynecological surgery., Zhonghua Yi Xue Za Zhi. 93 (2013) 1978–1980.
[21]	K. Singh, P. Gurha, Comparative evaluation of Ambu AuraGain with ProSeal laryngeal mask airway in patients undergoing laparoscopic cholecystectomy., Indian J. Anaesth. 61 (2017) 469–474. doi:10.4103/ija.IJA_163_17.
[22]	A. Srivastava, P. Tyagi, Comparison of I-gel and LMA-Supreme Laryngeal Mask Airway in Laparoscopic Surgery: A Prospective Randomized Study, Indian J. Public Heal. Res. Dev. 4 (2013) 298. doi:10.5958/j.0976-5506.4.3.128.
[23]	T. Suhitharan, W.H.L. Teoh, Use of extraglottic airways in patients undergoing ambulatory laparoscopic surgery without the need for tracheal intubation., Saudi J. Anaesth. 7 (2013) 436–441. doi:10.4103/1658-354X.121081.
[24]	W.H.L. Teoh, K.M. Lee, T. Suhitharan, Z. Yahaya, M.M. Teo, A.T.H. Sia, Comparison of the LMA Supreme vs the i-gel in paralysed patients undergoing gynaecological laparoscopic surgery with controlled ventilation., Anaesthesia. 65 (2010) 1173–1179. doi:10.1111/j.1365-2044.2010.06534.x.
[25]	Y.C. Woo, S.M. Cha, H. Kang, C.W. Baek, Y.H. Jung, J.Y. Kim, G.H. Koo, S.G. Park, S.D. Kim, Less perilaryngeal gas leakage with SLIPA than with LMA-ProSeal in paralyzed patients., Can. J. Anaesth. 58 (2011) 48–54. doi:10.1007/s12630-010-9412-3.
[26]	J. Xu, T. Zhong, Comparison and superiority of streamlined liner of the pharynx airway to laryngeal mask airway or tracheal tubes for gynecological laparoscopy., Zhonghua Yi Xue Za Zhi. 90 (2010) 49–52.
[27]	L.B. Zhang Y J, Liu X Z, Proseal laryngeal mask airway versus endotracheal tubes for intraoperative airway management during laparoscopic biliary tract surgery: a systematic review, Chinese J. Evidence-Based Med. 9 (2009) 552–557.
[28]	S.K. Park, G. Ko, G.J. Choi, E.J. Ahn, H. Kang, Comparison between supraglottic airway devices and endotracheal tubes in patients undergoing laparoscopic surgery: A systematic review and meta-analysis., Medicine (Baltimore). 95 (2016) e4598. doi:10.1097/MD.0000000000004598.
[29]	J.M. Belena, E.J. Ochoa, M. Nunez, C. Gilsanz, A. Vidal, Role of laryngeal mask airway in laparoscopic cholecystectomy., World J. Gastrointest. Surg. 7 (2015) 319–325. doi:10.4240/wjgs.v7.i11.319.
[30]	A. Sinha, B. Sharma, J. Sood, ProSeal as an alternative to endotracheal intubation in pediatric laparoscopy., Paediatr. Anaesth. 17 (2007) 327–332. doi:10.1111/j.1460-9592.2006.02127.x.
[31]	D. Ozdamar, B.H. Guvenc, K. Toker, M. Solak, G. Ekingen, Comparison of the effect of LMA and ETT on ventilation and intragastric pressure in pediatric laparoscopic procedures., Minerva Anestesiol. 76 (2010) 592–599.
[32]	P.P. Bapat, C. Verghese, Laryngeal mask airway and the incidence of regurgitation during gynecological laparoscopies., Anesth. Analg. 85 (1997) 139–143. doi:10.1097/00000539-199707000-00025.
[33]	S.M. Cha, S. Park, H. Kang, C.W. Baek, Y.H. Jung, Y.J. Cha, J. In, Gastric distension with SLIPA versus LMA ProSeal during laparoscopic cholecystectomy: a randomized trial., Surg. Laparosc. Endosc. Percutan. Tech. 24 (2014) 216–220. doi:10.1097/SLE.0b013e3182905bb6.
[34]	J.-E. Kang, C.-S. Oh, J.W. Choi, I.S. Son, S.-H. Kim, Postoperative pharyngolaryngeal adverse events with laryngeal mask airway (LMA Supreme) in laparoscopic surgical procedures with cuff pressure limiting 25 cmH(2)O: prospective, blind, and randomised study., ScientificWorldJournal. 2014 (2014) 709801. doi:10.1155/2014/709801.
[35]	A. Amini, F. Zand, M. Maghbooli, Disposable versus reusable laryngeal tube suction for ventilation in patients undergoing laparoscopic cholecystectomy., Rev. Bras. Anestesiol. 60 (2010) 32–41.
